# Supplementary material for: Machine learning analysis of pregnancy data enables early identification of a subpopulation of newborns with ASD
Source: Sci Rep. 2021 Mar 25;11:6877. doi: 10.1038/s41598-021-86320-0 (PMC7994821; doi:10.1038/s41598-021-86320-0)
Supplement: Supplementary file 4 — Supplementary Table S2. [file 41598_2021_86320_MOESM4_ESM.xlsx]

## Sheet: numerical -- numerical features
Feature pairs	Spearman's correlation coefficient (R)	R^2
Number of urgent Caesarean sections -- Number of Caesarean sections	0.94	0.8836
Fetal weight estimation percentile in T3 -- Abdominal perimeter percentile in T3	0.9	0.81
Duration of epidural analgesia (minute) -- Duration of the first part of the labour (minute)	0.87	0.7569
Fetal weight estimation percentile in T2 -- Abdominal perimeter percentile in T2	0.84	0.7056
Apgar score at 10 minutes -- Apgar score at 5 minutes	0.78	0.6084
Apgar score at 3 minutes -- Apgar score at 1 minute	0.76	0.5776
Duration of the rupture of the membranes (minutes) -- Duration of the first part of the labour (minute)	0.73	0.5329
Duration of epidural analgesia (minute) -- Duration of the rupture of the membranes (minutes)	0.7	0.49
Oxytocin during labor -- Duration of epidural analgesia (minute)	0.7	0.49
Oxytocin during labor -- Duration of the first part of the labour (minute)	0.69	0.4761
Ratio of head circumference to femur length in T2 -- Femur length percentile in T2	-0.69	0.4761
Ratio of head circumference to femur length in T3 -- Femur length percentile in T3	-0.66	0.4356
Head circumference percentile in T3 -- Biparietal diameter percentile in T3	0.65	0.4225
Fetal weight estimation percentile in T2 -- Femur length percentile in T2	0.65	0.4225
Head circumference percentile in T2 -- Biparietal diameter percentile in T2	0.64	0.4096
Duration of the second part of the labour (minute) -- Duration of the first part of the labour (minute)	0.62	0.3844
Head circumference percentile in day 1 -- Weight percentile at birth	0.61	0.3721
Ratio of head circumference to femur length in T3 -- Head circumference percentile in T3	0.61	0.3721
Apgar score at 5 minutes -- Apgar score at 3 minutes	0.58	0.3364
Fetal weight estimation percentile in T3 -- Biparietal diameter percentile in T3	0.58	0.3364
Fetal weight estimation percentile in T3 -- Femur length percentile in T3	0.58	0.3364
Fetal weight estimation percentile in T3 -- Fetal weight estimation percentile in T2	0.58	0.3364
Duration of epidural analgesia (minute) -- Duration of the second part of the labour (minute)	0.56	0.3136
Oxytocin during labor -- Duration of the rupture of the membranes (minutes)	0.56	0.3136
Weight percentile at birth -- Abdominal perimeter percentile in T3	0.56	0.3136
Weight percentile at birth -- Fetal weight estimation percentile in T3	0.56	0.3136
Duration of the rupture of the membranes (minutes) -- Duration of the second part of the labour (minute)	0.55	0.3025
Fetal weight estimation percentile in T3 -- Abdominal perimeter percentile in T2	0.55	0.3025
Abdominal perimeter percentile in T3 -- Abdominal perimeter percentile in T2	0.54	0.2916
Head circumference percentile in day 1 -- Head circumference percentile in T3	0.52	0.2704
Head circumference percentile in day 1 -- Fetal weight estimation percentile in T3	0.52	0.2704
Abdominal perimeter percentile in T3 -- Fetal weight estimation percentile in T2	0.5	0.25
Head circumference percentile in day 1 -- Biparietal diameter percentile in T3	0.5	0.25

## Sheet: categorical -- categorical
Feature pairs	p-value of Chi-squared test	Cramer's V
Gestational diabetes -- Controlled diabetes	0	0.93
Type of delivery -- Instrumental delivery	0	0.92
Type of delivery -- Fetal heart rate during labour (FIGO classification)	0	0.68
Paternal history of infectious diseases -- Paternal history of endocrine diseases	0	0.49
Type of delivery -- Skin to skin protocol	0	0.48
Fetal heart rate during labour (FIGO classification) -- Instrumental delivery	0	0.41
Origin -- Newborn feeding	0	0.4
Aspegic -- Corticosteroids	0	0.39
Skin to skin protocol -- Instrumental delivery	0	0.35
Maternal history of auto-immune diseases -- Maternal history of endocrine diseases	0	0.34
Familial paternal history of auto-immune diseases -- Familial paternal history of endocrine diseases	0	0.31
Vaginal swab -- Antibiotics during labour	0	0.31
Antibiotics -- Instrumental delivery	0	0.3
Instrumental delivery -- Pathological pH	0	0.28
Familial maternal history of auto-immune diseases -- Familal maternal history of endocrine diseases	0	0.27
Skin to skin protocol -- Fetal heart rate during labour (FIGO classification)	0	0.27
Origin -- Study level	0	0.24
Serology of toxoplasmaosisa -- Origin	0	0.24
Corticosteroids -- Maternal history of auto-immune diseases	0	0.23
Treatment for labor induction -- Antibiotics during labour	0	0.22
Treatment for labor induction -- Fetal heart rate during labour (FIGO classification)	0	0.22
Treatment for labor induction -- Instrumental delivery	0	0.22
Corticosteroids -- Newborn feeding	0	0.21
Maternal history of endocrine diseases -- Controlled diabetes	0	0.21
Aspegic -- Maternal history of auto-immune diseases	0	0.19
Fetal heart rate during labour (FIGO classification) -- Antibiotics during labour	0.01	0.19
Paternal history of auto-immune diseases -- Paternal history of endocrine diseases	0	0.19
Paternal history of auto-immune diseases -- Paternal history of infectious diseases	0	0.19
Corticosteroids -- Controlled diabetes	0.01	0.17
Fetal heart rate during labour (FIGO classification) -- Pathological pH	0.02	0.17
Maternal history of endocrine diseases -- Instrumental delivery	0.02	0.17
Serology of toxoplasmaosisa -- Newborn feeding	0.01	0.17
Aspegic -- Controlled diabetes	0.03	0.16
Antibiotics -- Study level	0.02	0.15
Antibiotics during labour -- Instrumental delivery	0.04	0.15
Corticosteroids -- Maternal history of endocrine diseases	0.01	0.15
Familal maternal history of endocrine diseases -- Study level	0.02	0.15
Maternal history of auto-immune diseases -- Newborn feeding	0.02	0.15
Medically assisted procreation -- Study level	0.02	0.15
Paternal history of endocrine diseases -- Origin	0.03	0.15
Study level -- Newborn feeding	0	0.15
Familial paternal history of auto-immune diseases -- Newborn feeding	0.05	0.13
Maternal history of endocrine diseases -- Type of delivery	0.03	0.13
Medically assisted procreation -- Skin to skin protocol	0.04	0.13
Rh blood group system -- Origin	0.04	0.13
Familial paternal history of auto-immune diseases -- Paternal history of endocrine diseases	0.04	0.12
Familial paternal history of auto-immune diseases -- Paternal history of infectious diseases	0.04	0.12
Maternal history of infectious diseases -- Paternal history of auto-immune diseases	0.04	0.12
Origin -- Instrumental delivery	0.04	0.12
Study level -- Controlled diabetes	0.03	0.12
Antibiotics -- Serology of rubella	0.05	0.11
Aspegic -- Familal maternal history of endocrine diseases	0.05	0.11
Familal maternal history of endocrine diseases -- Rh blood group system	0.04	0.11

## Sheet: categorical -- numerical
Feature pairs	Correlation ratio
Fetal heart rate during labour (FIGO classification) -- Duration of the first part of the labour (minute)	0.55
